# Supplementary material for: Dissemination of KPC-2-producing carbapenem-resistant Klebsiella pneumoniae ST792 in Southern China
Source: Front Microbiol. 2025 Jun 6;16:1580739. doi: 10.3389/fmicb.2025.1580739 (PMC12179200; doi:10.3389/fmicb.2025.1580739)
Supplement: Supplementary file 1 [file Table_1.xls]

## Sheet: Sheet1
Supplementary Table 1: The allelic profiles of ST792 and closely related STs in the K. pneumoniae MLST database
ST Type	Allel profiles
	gapA	infB	mdh	pgi	phoE	rpoB	tonB
ST792	2	7	1	26	1	4	4
ST1373	2	1	1	1	1	4	4
ST5091	2	7	1	26	1	4	7
