# Supplementary material for: Dissemination of KPC-2-producing carbapenem-resistant Klebsiella pneumoniae ST792 in Southern China
Source: Front Microbiol. 2025 Jun 6;16:1580739. doi: 10.3389/fmicb.2025.1580739 (PMC12179200; doi:10.3389/fmicb.2025.1580739)
Supplement: Supplementary file 2 [file Table_2.xls]

## Sheet: cgSNP.distance.matrix
Supplementary Table 2: SNPs matrix distance among K. pneumoniae strains isolated from a tertiary hospital in Ganzhou, Jiangxi Province, China.
#	G5.fna.ref	G10.fna	G9.fna	G11.fna	G34.fna	G28.fna	G18.fna
G5.fna.ref	0	49	51	32	24	33	23
G10.fna	49	0	30	41	39	34	40
G9.fna	51	30	0	35	49	40	42
G11.fna	32	41	35	0	40	21	29
G34.fna	24	39	49	40	0	27	25
G28.fna	33	34	40	21	27	0	32
G18.fna	23	40	42	29	25	32	0
