# Supplementary material for: Dissemination of KPC-2-producing carbapenem-resistant Klebsiella pneumoniae ST792 in Southern China
Source: Front Microbiol. 2025 Jun 6;16:1580739. doi: 10.3389/fmicb.2025.1580739 (PMC12179200; doi:10.3389/fmicb.2025.1580739)
Supplement: Supplementary file 3 [file Table_3.xlsx]

## Sheet: cgSNP.distance.matrix
Supplementary Table 3: SNPs matrix distance between four K. pneumoniae ST792 genomes from NCBI RefSeq database and seven ST792 clinical isolates obtained in this study.
#	KPN-2.fna	G10.fna	545624.fna	G9.fna	G5.fna	INF341	GCF_900517495.fna	G11.fna	G34.fna	G28.fna	G18.fna
KPN-2.fna	0	1692	67	1691	1687	44	77	1690	1691	1693	1687
G10.fna	1692	0	1699	5	5	1700	1723	6	5	5	5
545624.fna	67	1699	0	1698	1694	77	100	1697	1698	1700	1694
G9.fna	1691	5	1698	0	4	1697	1720	3	0	2	4
G5.fna	1687	5	1694	4	0	1697	1720	3	4	6	0
INF341	44	1700	77	1697	1697	0	81	1696	1697	1697	1697
GCF_900517495.fna	77	1723	100	1720	1720	81	0	1719	1720	1720	1720
G11.fna	1690	6	1697	3	3	1696	1719	0	3	5	3
G34.fna	1691	5	1698	0	4	1697	1720	3	0	2	4
G28.fna	1693	5	1700	2	6	1697	1720	5	2	0	6
G18.fna	1687	5	1694	4	0	1697	1720	3	4	6	0
